# Supplementary material for: Manganese Nanomaterials: A Green Solution to Suppress Xanthomonas oryzae in Rice
Source: Plants (Basel). 2025 May 20;14(10):1540. doi: 10.3390/plants14101540 (PMC12114837; doi:10.3390/plants14101540)
Supplement: Supplementary file 1 [file plants-14-01540-s001.zip]

Archive with 1 entries (1 files):
- plants-3564029-supplementary.pdf
